# Supplementary material for: Combination Therapy with Trastuzumab and Niraparib: Quantifying Early Proliferative Alterations in HER2+ Breast Cancer Models
Source: Biomedicines. 2023 Jul 25;11(8):2090. doi: 10.3390/biomedicines11082090 (PMC10452700; doi:10.3390/biomedicines11082090)
Supplement: Supplementary file 1 [file biomedicines-11-02090-s001.zip]

Archive with 1 entries (1 files):
- biomedicines-2455041-supplementary.pdf
